# Supplementary material for: Modulation of miR-146b Expression during Aging and the Impact of Physical Activity on Its Expression and Chondrogenic Progenitors
Source: Int J Mol Sci. 2023 Aug 24;24(17):13163. doi: 10.3390/ijms241713163 (PMC10488278; doi:10.3390/ijms241713163)
Supplement: Supplementary file 1 [file ijms-24-13163-s001.zip]

Archive with 1 entries (1 files):
- ijms-2567901-supplementary.pdf
